# Supplementary material for: Free spermidine evokes superoxide radicals that manifest toxicity
Source: eLife. 2022 Apr 13;11:e77704. doi: 10.7554/eLife.77704 (PMC9038194; doi:10.7554/eLife.77704)
Supplement: Figure 4—source data 10. [file elife-77704-fig4-data10.zip]

Archive with 2 entries (2 files):
- Figure 4-Source data 10.tif
- __MACOSX/._Figure 4-Source data 10.tif
